# Supplementary material for: Prognostic value of the right ventricular ejection fraction using three-dimensional echocardiography: Systematic review and meta-analysis
Source: PLoS One. 2023 Jul 7;18(7):e0287924. doi: 10.1371/journal.pone.0287924 (PMC10328342; doi:10.1371/journal.pone.0287924)
Supplement: S1 Data — (CSV) [file pone.0287924.s011.csv]

Author	Year	Journal	Page	n	Age	Male	Diagnosis	vendor	meanLVEF	sdLVEF	meanRVEF	sdRVEF	Outcome	Type	event_n	FU_month	HR.LVEF	lowerCI.LVEF	upperCI.LVEF	HR.RVEF	lowerCI.RVEF	upperCI.RVEF	LV.analysis	RV.software
Murata	2016	Oncotarget	2016;52:86781	86	50	23	PAH	TomTec	69	8	43	12	ACD or HF hospitalization or intervention	composite	19	14.1	1.05	0.99	1.12	0.92	0.88	0.96	2D	4D RV function, version not specified
Nagata	2017	Circ CVI	2017;10:e005384	446	66	259	various CVD	TomTec	48	13	50	10	CD	CD	38	49.2	0.95	0.93	0.96	0.9	0.88	0.93	3D	4D RV function v.2
Moceri	2018	EHJ CVI	2018;19:450	104	65.6	46	PAH	TomTec	69.1	8.5	35.6	9.7	cardiopulmonary death	CPD	16	6.6				0.87	0.81	0.93	2D	4D RV function v.2
Surkova	2019	JASE	2019;32:1407	394	56	258	various CVD	TomTec	53.6	13.3	47	8.1	ACD	ACD	56	44.4	0.958	0.942	0.973	0.899	0.878	0.92	3D	4D RV function v.2
Li	2020	JASE	2020;33:985	54	54		PAH	TomTec			38	10	ACD or PH-related hospitalization	composite	20	28				0.92	0.87	0.98		4D LV analysis
Muraru	2020	EHJ CVI	2020;21:10	412	57	268	various CVD	TomTec	53.7	13.3	47	7.4	CD	composite	59	44.4	1.047	0.991	1.107	0.896	0.796	0.949	3D	4D RV function v.2
Li	2021	FCVM	2021;8:690606	203	49.2	57	PAH	Philips			37.5	9.1	PH-related admission or PEA or BPA or death	composite	87	20.9				0.896	0.842	0.954		3D Auto RV
Meng	2021	FCVM	2021;8:694365	81	62	53	HFpEF	TomTec	65	4.6	45.6	4.7	HF or death for HF	composite	39	17	0.96	0.9	1.02	0.73	0.67	0.8	2D	4D RV function v.2
Nabeshima	2021	FCVM	2021;8:795016	367	77.1	168	AS	TomTec	52	5.7	48.1	6.7	CD or HF or VT/VF or nonfatal MI	composite	57	26.7	0.894	0.868	0.92	0.891	0.864	0.917	3D	4D RV function v.3
Surkova	2021	Circ CVI	2021;14:e012774	292	59	203	various CVD	TomTec	49.5	14.3	46.5	9.2	HF hospitalization or CD	composite	107	80.4	0.959	0.947	0.971	0.94	0.925	0.956	3D	4D RV function v.2
Tolvaj	2021	Imaging	2021;13:130	174	62.3	126	HFrEF, HTX or MVR	TomTec	47.5	17.5	46.9	9	ACD	ACD	24	24	0.973	0.95	0.97	0.945	0.908	0.984	3D	4D RV function v.2
Vijiiac	2021	Int J CVI	2021;37:3233	50	61	34	DCMP	TomTec	26	6	42	10	CD or nonfatal cardiac arrest or HF hospitalization	composite	29	16	0.986	0.931	1.044	0.915	0.873	0.96	3D	4D RV function, version not specified
Zhang	2021	FCVM	2021;8:641088	128	61.3	61	COVID-19	Philips	63.3	1.6	48.5	5.8	ACD	ACD	18	3	1.045	0.964	1.133	0.761	0.705	0.822	2D	3D Auto RV
Kitano	2022	FCVM	2022;9:837584	341	67.3	226	various CVD	TomTec	39.7	16.3	46.7	11.1	CD or VT/VF or HF	composite	49	19.8	0.96	0.94	0.98	0.93	0.91	0.96	3D	4D RV function v.3
Shen	2022	JASE	2022;35:600	96	49.7	57	B-cell lymphoma	TomTec	56.5	5.8	48.1	4.5	grade 3 to 5 cardiovascular adeverse events	composite	18	73.2	0.927	0.852	1.009	0.797	0.699	0.908	3D	4D RV function, version not specified
